# Supplementary material for: Physiological effects of autotoxicity due to DHAP stress on Picea schrenkiana regeneration
Source: PLoS One. 2017 May 8;12(5):e0177047. doi: 10.1371/journal.pone.0177047 (PMC5421776; doi:10.1371/journal.pone.0177047)
Supplement: S1 File — (XLSX) [file pone.0177047.s001.xlsx]

## Sheet: Fig.1
Germination rate	Concentration	Relative percentage
	0.1	35.9375
	0.25	-6.25
	0.5	-20.375
	1	-65.3125
Germination vigor
	0.1	23.75
	0.25	-3.375
	0.5	-12.375
	1	-53.125

## Sheet: Fig.2
Radicle elongation	Treatment time	Concentration
		0.1	0.25	0.5	1
	3	16	6.0834	6.843	7.357
	6	28.026	6.983	6.8452	7.439
	9	62.101	7.0234	7.0321	6.943
	12	67.325	7.5234	7.7321	7.943
Fresh weight		0.1	0.25	0.5	1
	3	14.6111	-2.4444	-8.8333	-18.7727
	6	34.5985	-5.2555	-13.7372	-38.1971
	9	58.6591	-3.8636	-27.8864	-53.7727
	12	58.3723	-2.2745	-37.7174	-58.1659

## Sheet: Fig.4
	Treatment time	Concentration
SOD		0	0.1	0.25	0.5	1
	0	45	45	45	45	45
	3	50.2	53.1	55	58.2	59
	6	51.4	54.2	60.3	63	51.9
	9	51.5	56.1	62	60	49
	12	51.5	56	58.2	54	48.2
POD
	0	39	39	39	39	39
	3	41.9	40	48	52	53.9
	6	45.1	43	53	57	46.8
	9	45.1	46.7	50	63	47.4
	12	43.6	50	48	46	47.1
CAT
	0	11.0052	11.0052	11.0052	11.0052	11.0052
	3	12.9	11.8	18.2	20.6	23.1
	7	13.8	14.5	25.4	28.6	16.2
	9	13.9	16.2	30.3	32.1	13.2
	11	12.5	15.9	22.3	18.8	11.8
APX
	0	1080	1080	1080	1080	1080
	3	1142	1233	1414	1505	1345
	6	1160	1223	1480	1432	1308
	9	1125	1200	1380	1305	1275
	12	1068	1136	1259	1190	1246
GR
	0	25.4155	25.4155	25.4155	25.4155	25.4155
	3	26.6	27.3	31.6	32	31.82
	6	29.4	30.6	31.5	31.1	28.2
	9	29.4	31.0001	31.42	30.3	27.3
	12	27.8	29.1	30.1	28.3	26.5
GPX
	0	973.684	973.684	973.684	973.684	973.684
	3	1120	1200	1360	1680	1499
	6	1170	1330	1560	1710	1478
	9	1080	1280	1440	1360	1239
	12	1080	1280	1240	1160	1015

## Sheet: Fig.5
	Treatment time	Concentration
IAA	0	18	18	18	18	18
	3	18.1	18.7	22.2	17.8	16.5
	6	19.8	20.2	28.5	17.2	15.8
	9	17.6	22.6	29.2	12.5	11.4
	12	18.7	21.7	30.4	12.1	10.2
ABA	0	0.0034	0.0034	0.0034	0.0034	0.0034
	3	0.0034	0.003	0.0032	0.0029	0.0057
	6	0.02	0.058	0.046	0.13	0.21
	9	0.047	0.091	0.071	0.17	0.25
	12	0.049	0.143	0.115	0.52	0.56
GA3	0	12	12	12	12	12
	3	11.2	14.2	16.6	11.11	11.36
	6	12.94	14.36	16.3	11.87	11.78
	9	13.5	14.6	15.89	10.13	9.97
	12	13.22	14.47	15.67	8.86	7.74
ZT	0	1.1	1.1	1.1	1.1	1.1
	3	1.039	1.225	1.182	1.028	1.076
	6	1.133	1.197	1.258	0.93	1.097
	9	0.986	1.045	1.243	1.017	0.89
	12	0.947	0.998	1.212	0.85	0.74

## Sheet: Table1
	Concentration				Concentration
SOD	0	34.18		ZT	0	1.5
	0.1	37.54			0.1	1.58
	0.25	42.21			0.25	1.72
	0.5	53.81			0.5	1.28
	1	31.2			1	0.94
POD	0	29.34		GA3	0	10.32
	0.1	29.07			0.1	11.29
	0.25	26.89			0.25	14.37
	0.5	34.4			0.5	9.24
	1	45.62			1	7.85
CAT	0	22.63		IAA	0	14.8
	0.1	24.87			0.1	12.6
	0.25	28.72			0.25	18.4
	0.5	37.4			0.5	12.2
	1	18.22			1	8.7
APX	0	835.02		ABA	0	0.18
	0.1	897			0.1	0.14
	0.25	1124.52			0.25	0.11
	0.5	828.91			0.5	0.24
	1	741.63			1	0.37
GPX	0	825.41
	0.1	869.05
	0.25	902.12
	0.5	1169.17
	1	947.83
GR	0	19.7155
	0.1	20.4
	0.25	20.2
	0.5	23.7
	1	21.7

## Sheet: Table2
	Treatment time
Concentration	3	6	9
0	100	107.66	114.65
0.1	86.77	92.76	114.56
0.25	98.65	102.56	123.59
0.5	150	220.57	280.45
1	276.34	302.59	305.62
